# Supplementary material for: 3D dynamic fashion design development using digital technology and its potential in online platforms
Source: Fash Text. 2022 Mar 11;9(1):9. doi: 10.1186/s40691-021-00286-1 (PMC8914154; doi:10.1186/s40691-021-00286-1)
Supplement: Supplementary file 1 — Additional file 1. Textile designs and 3D dynamic garment samples. [file 40691_2021_286_MOESM1_ESM.zip]

Archive with 11 entries (11 files):
- Figures (3D dynamic garments)/Figure4.Textile design2(sample4).gif
- Figures (3D dynamic garments)/Figure4.Textile design1(sample4).gif
- Figures (3D dynamic garments)/Figure3.Textile design2(sample3).gif
- Figures (3D dynamic garments)/Figure1.Textile design(sample1).gif
- Figures (3D dynamic garments)/Figure2.Textile design1(sample2).gif
- Figures (3D dynamic garments)/Figure3.Textile design1(sample3).gif
- Figures (3D dynamic garments)/Figure2.Textile design2(sample2).gif
- Figures (3D dynamic garments)/Figure2.3D dynamic garment(sample2).mp4
- Figures (3D dynamic garments)/Figure1.3D dynamic garment(sample1).mp4
- Figures (3D dynamic garments)/Figure3.3D dynamic garment(sample3).mp4
- Figures (3D dynamic garments)/Figure4.3D dynamic garment(sample4).mp4
